# Supplementary material for: Ultrasound examination supporting CT or MRI in the evaluation of cervical lymphadenopathy in patients with irradiation-treated head and neck cancer
Source: Open Med (Wars). 2023 Apr 12;18(1):20230682. doi: 10.1515/med-2023-0682 (PMC10105548; doi:10.1515/med-2023-0682)
Supplement: Supplementary material [file med-2023-0682-sm.xlsx]

## Sheet: Table 1-2
Age, years	Sex	Duration, days	MRI or CT	US	FNA	Short axis, cm	Long axis, cm	S/L ratio	Primary malignancy	Final diagnosis	CT/MRI report	US report	FNAC report	US+FNAC
51	1	84	1	1	1	0.63	1.98	0.318182	1	0	0	0	0	0
59	1	107	1	1	1	1.08	1.38	0.782609	1	1	1	1	1	1
40	0	1969	1	1	1	0.81	0.82	0.987805	2	1	1	1	1	1
79	1	42	1	1	1	1.43	1.63	0.877301	3	1	1	1	1	1
56	1	505	1	1	1	0.27	0.62	0.435484	2	1	0	0	0	0
48	1	30	1	1	1	1.22	1.85	0.659459	2	1	1	1	1	1
63	1	99	1	1	1	1.06	1.98	0.535354	4	1	1	1	1	1
44	1	413	1	1	1	1.02	1.04	0.980769	2	0	0	1	0	0
46	1	1752	1	1	1	0.71	1.58	0.449367	1	0	1	0	0	0
46	0	573	1	1	1	0.91	0.93	0.978495	1	1	1	1	1	1
37	0	258	1	1	1	0.57	1.08	0.527778	2	0	0	1	0	0
34	0	155	0	1	1	0.41	0.79	0.518987	2	0	0	1	0	0
38	0	321	1	1	1	0.61	1.09	0.559633	2	1	1	1	1	1
43	1	839	1	1	1	0.72	1.11	0.648649	1	0	0	0	0	0
57	1	692	1	1	1	0.47	0.69	0.681159	2	0	0	0	0	0
58	1	98	1	1	1	0.45	0.97	0.463918	2	0	0	0	0	0
49	1	58	1	1	0	0.45	0.48	0.9375	1	0	1	0		0
50	1	101	1	1	1	0.66	0.75	0.88	4	0	1	1	1	1
57	1	416	1	1	1	0.68	0.74	0.918919	5	0	0	0	0	0
15	1	253	1	1	1	0.46	0.64	0.71875	2	0	0	1	0	0
36	1	46	1	1	1	1.67	1.86	0.897849	2	0	0	1	0	0
68	1	57	1	1	1	1.15	2.91	0.395189	1	1	0	1	1	1
64	1	2373	1	1	1	0.51	1.12	0.455357	5	0	0	0	0	0
58	1	575	1	1	1	0.53	0.84	0.630952	1	0	0	0	0	0
41	1	764	1	1	1	1.3	2.16	0.601852	1	1	0	1	1	1
50	1	59	1	1	1	0.57	1.01	0.564356	5	0	0	0	0	0
54	1	62	1	1	1	1.74	4.42	0.393665	1	1	1	1	1	1
54	1	323	1	1	1	1.04	1.43	0.727273	5	1	0	1	1	1
41	1	841	1	1	1	0.46	1.07	0.429907	1	1	0	1	1	1
71	1	587	1	1	1	0.95	1.66	0.572289	5	1	0	1	1	1
68	1	199	1	1	1	0.49	1.1	0.445455	2	0	0	1	0	0
42	1	294	1	1	1	0.8	0.9	0.888889	2	1	0	1	1	1
54	1	323	1	1	1	0.36	0.61	0.590164	4	0	0	0	0	0
62	1	76	1	1	1	0.82	0.96	0.854167	1	0	0	0	0	0
35	0	1391	1	1	1	0.51	1.15	0.443478	2	0	0	0	0	0
69	1	137	0	1	1	0.71	1.09	0.651376	1	1	0	0	1	1
61	1	85	1	1	1	1.65	3.74	0.441176	1	1	1	1	1	1
40	1	962	1	1	1	0.67	0.7	0.957143	1	1	1	1	1	1
47	1	282	1	1	1	1.02	1.6	0.6375	1	1	1	1	1	1
36	1	620	1	1	1	0.89	2	0.445	1	0	1	1	0	0
49	0	147	1	1	1	0.43	0.79	0.544304	6	0	0	0	0	0
44	1	108	1	1	1	0.57	1.67	0.341317	2	0	0	0	0	0
44	1	129	1	1	1	0.62	1.7	0.364706	2	0	0	0	0	0
47	1	167	1	1	1	0.69	1.02	0.676471	2	1	1	1	1	1
47	1	39	1	1	1	0.85	1.49	0.57047	2	0	0	0	0	0
53	1	252	1	1	1	1.43	2.07	0.690821	2	1	1	1	1	1
65	1	564	1	1	1	2.48	3.03	0.818482	2	1	1	1	1	1
44	1	2141	1	1	1	0.84	1.11	0.756757	1	1	1	1	1	1
79	0	419	1	1	1	2.42	4.35	0.556322	10	1	1	1	1	1
75	1	248	1	1	1	2.04	2.53	0.806324	1	1	1	1	1	1
55	1	57	1	1	1	1.12	1.54	0.727273	4	0	0	1	0	0
73	1	265	1	1	1	2.15	3.25	0.661538	1	1	1	1	1	1
55	1	57	0	1	1	0.86	1.17	0.735043	3	1	1	0	1	1
58	1	65	1	1	1	0.97	1.64	0.591463	3	0	0	1	1	1
73	1	37	1	1	1	1.39	1.97	0.705584	7	1	0	1	1	1
37	1	82	1	1	1	1.38	1.69	0.816568	1	1	1	1	1	1
45	1	939	1	1	1	0.36	0.51	0.705882	2	0	0	0	0	0
73	1	86	1	1	1	1.5	2.5	0.6	7	1	0	1	1	1
53	1	887	1	1	1	0.48	1.1	0.436364	2	0	0	0	1	1
44	1	283	1	1	1	0.45	0.52	0.865385	1	0	0	0	1	1
30	0	3096	1	1	1	0.42	0.84	0.5	2	0	0	0	0	0
57	1	199	1	1	1	1.08	1.54	0.701299	1	1	0	1	1	1
38	1	1127	1	1	1	0.75	1.31	0.572519	2	0	0	0	0	0
50	1	163	1	1	1	1.01	1.39	0.726619	2	1	1	1	1	1
39	1	18	1	1	1	0.94	1.55	0.606452	1	1	1	1	1	1
71	0	220	1	1	1	1.75	2.23	0.784753	1	1	1	1	1	1
37	1	65	1	1	1	0.67	1.25	0.536	2	0	0	0	0	0
48	1	89	1	1	1	3	4.5	0.666667	1	1	1	1	1	1
54	1	265	1	1	1	0.59	1.36	0.433824	2	1	1	1	1	1
59	1	511	1	1	1	0.97	1.6	0.60625	5	1	1	1	1	1
49	1	661	1	1	1	1.87	2.65	0.70566	3	1	1	1	1	1
51	1	2	1	1	1	0.76	1.24	0.612903	1	1	0	1	1	1
49	1	559	1	1	1	2.69	2.87	0.937282	2	1	1	1	1	1
32	1	1488	1	1	1	1.35	2.7	0.5	1	1	1	1	1	1
46	1	77	1	1	1	1.17	1.54	0.75974	3	1	1	1	1	1
68	1	267	0	1	1	1.87	3.37	0.554896	1	1	1	1	1	1
58	1	123	1	1	1	0.43	0.75	0.573333	3	0	0	0	0	0
54	0	168	1	1	1	0.99	1.14	0.868421	1	1	1	1	1	1
57	1	326	1	1	1	0.51	0.61	0.836066	2	1	1	1	1	1
46	0	1076	1	1	1	0.76	2.64	0.287879	2	1	1	1	1	1
63	1	55	1	1	1	1.1	1.57	0.700637	4	1	1	1	0	0
48	1	120	1	1	1	0.79	1.2	0.658333	2	0	0	1	0	0
69	1	1033	1	1	1	0.85	1.35	0.62963	4	1	1	1	1	1
63	1	77	1	1	1	0.87	1.24	0.701613	1	1	1	1	1	1
57	1	53	1	1	1	1.28	2.01	0.636816	1	1	1	1	1	1
54	1	835	1	1	1	1.226	1.34	0.914925	3	1	0	1	1	1
62	1	87	1	1	1	1.12	1.61	0.695652	1	1	1	1	1	1
41	1	90	1	1	1	0.62	0.98	0.632653	1	1	1	1	1	1
68	1	97	0	1	1	1.12	1.29	0.868217	1	1	1	1	1	1
65	1	351	1	1	1	1.2	1.69	0.710059	2	1	1	1	1	1
51	1	546	1	1	1	0.3	0.66	0.454545	2	0	0	0	0	0
51	1	329	1	1	1	0.61	0.65	0.938462	2	0	0	0	0	0
58	1	138	1	1	1	1.33	1.91	0.696335	1	1	0	1	1	1
57	1	91	1	1	1	0.68	0.83	0.819277	1	1	1	0	1	1
32	0	3663	1	1	1	0.52	0.78	0.666667	2	0	1	0	0	0
50	1	236	1	1	1	0.34	1.42	0.239437	3	0	0	0	0	0
55	1	82	1	1	1	0.88	0.92	0.956522	1	1	1	0	1	1
46	1	2923	1	1	0	0.28	0.54	0.518519	1	0	0	0		0
57	1	43	1	1	1	1.36	1.78	0.764045	3	0	0	1	0	0
44	1	133	1	1	0	0.22	0.72	0.305556	2	0	1	0		0
51	1	65	1	1	1	0.54	0.6	0.9	3	1	1	1	1	1
40	0	532	1	1	1	0.67	0.79	0.848101	2	0	0	1	1	1
52	1	1501	1	1	1	0.49	1.04	0.471154	3	0	0	1	0	0
47	1	25	1	1	0	0.37	0.58	0.637931	2	0	0	0		0
49	1	893	1	1	1	0.68	1.33	0.511278	2	1	0	0	0	0
59	1	466	1	1	0	0.35	0.64	0.546875	3	0	0	0		0
45	1	32	1	1	1	1.71	1.82	0.93956	1	1	1	1	1	1
62	1	223	1	1	0	0.25	0.75	0.333333	1	0	0	0		0
43	0	3488	1	1	0	0.24	0.86	0.27907	2	0	0	0		0
60	1	769	1	1	1	0.63	1.31	0.480916	4	0	0	0	0	0
62	1	620	1	1	0	0.73	1.11	0.657658	3	0	0	0		0
69	1	351	0	1	0	0.55	0.73	0.753425	1	0	0	0		0
73	1	190	1	1	1	1	1.72	0.581395	1	1	1	1	1	1
52	1	1848	1	1	0	0.39	0.71	0.549296	2	0	0	0		0
70	1	363	1	1	1	1	1.07	0.934579	5	1	1	1	1	1
60	1	85	1	1	1	0.61	0.97	0.628866	4	0	0	0	0	0
62	1	873	1	1	1	0.48	0.72	0.666667	2	1	1	1	0	0
44	1	1912	1	1	1	1.52	2.12	0.716981	1	1	1	1	1	1
58	1	231	1	1	0	0.47	1	0.47	1	0	0	0		0
52	1	670	1	1	0	0.33	0.88	0.375	6	0	0	0		0
63	1	768	1	1	0	0.41	0.73	0.561644	1	0	0	0		0
65	0	195	1	1	1	1.13	2.49	0.453815	2	1	1	1	1	1
51	1	184	1	1	1	1.33	1.54	0.863636	3	1	1	1	1	1
42	0	2022	1	1	1	0.7	1.14	0.614035	2	0	0	0	0	0
40	0	658	1	1	1	0.77	0.78	0.987179	2	0	0	0	0	0
47	1	14	1	1	1	1.86	2.62	0.709924	1	1	1	1	1	1
55	1	107	1	1	1	0.47	0.83	0.566265	4	0	0	0	0	0
50	1	1042	1	1	1	0.82	1.48	0.554054	2	1	1	1	1	1
76	0	63	1	1	1	1.28	2.22	0.576577	5	1	1	1	1	1
55	1	798	1	1	1	0.83	1.06	0.783019	1	1	1	1	1	1
47	1	1100	1	1	1	0.38	0.91	0.417582	1	0	0	0	0	0
50	1	460	1	1	0	0.28	0.89	0.314607	3	0	0	0		0
65	1	1294	1	1	1	0.52	1.04	0.5	1	0	0	0	0	0
61	0	23	1	1	1	0.7	1.14	0.614035	2	1	0	0	1	1
69	1	784	1	1	1	2.21	3.63	0.608815	4	1	1	1	1	1
48	1	84	1	1	1	1.31	2.72	0.481618	1	1	1	1	1	1
60	1	1099	1	1	1	0.59	1.09	0.541284	2	1	0	1	1	1
51	1	34	1	1	0	0.4	0.95	0.421053	1	0	0	0		0
59	1	1344	1	1	1	0.58	0.81	0.716049	2	0	0	0	0	0
62	0	98	1	1	1	0.44	1	0.44	2	1	0	0	0	0
52	1	840	1	1	1	0.44	0.71	0.619718	6	1	1	1	0	0
43	1	60	1	1	1	0.8	1.26	0.634921	1	1	1	1	1	1
59	1	302	1	1	0	0.74	1.01	0.732673	1	1	1	1		1
53	1	2093	1	1	1	0.38	0.74	0.513514	2	0	0	0	0	0
44	1	105	1	1	1	0.58	0.86	0.674419	3	1	1	1	1	1
60	0	1230	1	1	0	0.32	0.51	0.627451	2	0	0	0		0
49	1	573	1	1	1	0.46	0.94	0.489362	4	0	0	0	0	0
40	1	1083	1	1	0	0.46	0.6	0.766667	1	0	0	0		0
43	0	2260	1	1	1	0.85	1.22	0.696721	2	0	1	0	0	0
49	1	160	1	1	1	0.92	1.52	0.605263	3	1	1	1	1	1
59	1	79	1	1	1	0.81	0.99	0.818182	1	1	1	1	1	1
60	0	78	1	1	1	0.46	0.81	0.567901	2	0	0	0	0	0
43	1	71	1	1	1	2.05	2.65	0.773585	1	1	1	1	1	1
48	1	31	1	1	1	0.36	0.76	0.473684	5	0	0	0	1	1
56	1	2194	1	1	1	0.67	1.25	0.536	2	0	0	0	0	0
51	1	1624	1	1	1	0.66	1.07	0.616822	1	1	0	0	1	1
55	1	2776	1	1	1	0.45	0.76	0.592105	1	0	0	1	0	0
49	1	775	1	1	1	0.45	0.88	0.511364	4	0	0	0	0	0
67	1	350	1	1	1	1.03	1.4	0.735714	1	1	0	1	1	1
56	1	295	1	1	1	1.25	3.44	0.363372	1	1	1	1	1	1
50	1	195	1	1	1	0.37	0.94	0.393617	6	0	0	0	0	0
64	0	1066	1	1	1	0.59	0.92	0.641304	1	0	0	0	0	0
47	1	543	1	1	1	0.94	1.04	0.903846	2	0	0	0	0	0
64	1	650	1	1	1	0.53	0.95	0.557895	7	0	0	0	0	0
50	0	845	1	1	1	0.5	0.66	0.757576	4	0	0	0	0	0
41	1	1348	1	1	1	0.58	0.75	0.773333	1	0	0	0	0	0
55	1	672	1	1	1	0.56	1.03	0.543689	3	0	0	0	0	0
56	1	75	1	1	1	1.69	1.82	0.928571	1	1	1	1	1	1
44	0	299	1	1	1	1.38	2.82	0.489362	1	1	1	1	1	1
66	0	69	1	1	1	1.38	1.89	0.730159	1	1	1	1	1	1
48	1	74	0	1	1	1.54	1.83	0.84153	4	1	1	1	1	1
52	1	77	1	1	1	0.59	1.2	0.491667	2	1	0	0	1	1
48	1	1041	1	1	1	0.6	0.85	0.705882	2	1	1	1	0	0
53	1	92	1	1	1	0.81	1.13	0.716814	9	1	0	1	1	1
35	1	514	1	1	1	0.48	0.69	0.695652	2	0	0	0	0	0
59	1	89	1	1	1	0.38	0.68	0.558824	4	0	0	1	0	0
56	1	186	1	1	1	1.91	2.35	0.812766	1	1	1	1	1	1
47	1	713	1	1	1	0.98	1.78	0.550562	2	0	0	0	0	0
36	1	133	1	1	1	0.72	1.27	0.566929	2	0	0	0	0	0
46	1	902	1	1	1	0.44	0.7	0.628571	2	0	0	0	0	0
63	1	85	1	1	1	1.17	1.69	0.692308	3	1	0	1	1	1
59	1	117	1	1	1	1.61	2.43	0.662551	4	0	0	1	0	0
55	1	378	1	1	1	1.09	1.35	0.807407	3	1	1	1	1	1
42	1	9	0	1	1	1.01	2.93	0.34471	3	1	1	1	1	1
53	1	99	1	1	1	2.12	3.13	0.677316	1	1	0	1	1	1
51	1	426	1	1	1	0.53	1.03	0.514563	3	1	0	0	1	1
56	1	463	1	1	1	1.14	1.75	0.651429	5	1	1	1	1	1
36	1	304	1	1	1	0.55	1.1	0.5	2	0	0	0	0	0
53	1	62	1	1	1	1.85	1.94	0.953608	3	0	1	1	0	0
51	1	518	1	1	1	0.83	1	0.83	3	1	0	1	1	1
63	1	262	1	1	1	1.92	2.23	0.860987	3	1	1	1	1	1
62	1	303	1	1	1	0.94	0.98	0.959184	4	1	1	1	1	1
51	1	1244	1	1	1	0.5	0.67	0.746269	4	0	0	0	0	0
53	1	47	1	1	1	1.12	1.91	0.586387	1	0	0	1	0	0
60	1	50	1	1	1	1.22	1.7	0.717647	1	1	1	1	1	1
69	1	249	1	1	1	1.76	2	0.88	3	0	1	1	0	0
52	1	671	1	1	1	0.49	0.82	0.597561	6	0	0	0	0	0
53	1	305	1	1	1	1.05	1.1	0.954545	1	1	1	1	1	1
65	1	620	1	1	1	1.3	2.13	0.610329	3	1	0	1	1	1
59	1	61	1	1	1	0.74	0.92	0.804348	1	1	0	1	1	1
50	1	1061	1	1	1	0.95	1.11	0.855856	3	0	0	0	0	0
45	1	1096	1	1	1	1.19	1.34	0.88806	1	0	0	1	1	1
51	1	632	1	1	1	0.93	1.05	0.885714	3	1	0	1	1	1
63	0	268	1	1	1	0.92	0.99	0.929293	2	1	1	1	1	1
45	1	46	1	1	1	1.07	1.14	0.938596	1	1	1	1	1	1
59	1	66	1	1	1	1.49	2.7	0.551852	1	1	1	1	1	1
67	1	42	1	1	1	1.59	1.82	0.873626	1	0	0	1	0	0
44	1	46	1	1	1	0.66	1.06	0.622642	1	0	0	1	0	0
56	1	672	1	1	1	1.24	1.97	0.629442	5	1	1	1	1	1
52	0	3045	1	1	1	1.56	2.77	0.563177	2	1	1	1	1	1
27	1	64	1	1	1	0.64	2	0.32	2	0	0	0	0	0
51	1	235	1	1	1	0.47	0.72	0.652778	1	0	0	0	1	1
87	1	155	1	1	1	0.63	0.65	0.969231	5	0	0	0	0	0
50	1	242	1	1	1	1.19	2.36	0.504237	3	0	0	1	0	0
58	1	35	1	1	1	3.98	5.55	0.717117	5	1	1	1	1	1
61	1	42	1	1	1	0.73	1.67	0.437126	4	1	1	1	0	0
27	1	125	1	1	1	0.61	1.8	0.338889	2	0	0	0	0	0
53	0	100	1	1	1	0.84	1.81	0.464088	1	0	1	1	0	0
32	1	572	1	1	1	0.2	1.1	0.181818	2	0	0	0	0	0
63	1	1020	1	1	1	0.62	1.07	0.579439	3	0	0	0	0	0
56	1	812	1	1	1	1.08	2.11	0.511848	3	1	1	1	1	1
51	0	110	1	1	1	0.55	0.99	0.555556	2	0	0	0	0	0
56	1	53	1	1	1	0.82	2.95	0.277966	3	1	1	1	0	0
62	1	1414	1	1	1	0.59	1.21	0.487603	1	0	0	0	0	0
46	1	63	1	1	1	1.2	1.49	0.805369	4	0	1	1	0	0
55	1	68	1	1	1	1.15	2.15	0.534884	1	1	1	1	1	1
67	1	273	1	1	1	1.42	1.62	0.876543	1	1	1	1	1	1
45	1	365	1	1	1	1.83	3.3	0.554545	1	0	0	1	0	0
47	1	63	1	1	1	0.82	1.13	0.725664	8	1	1	1	1	1
66	1	239	1	1	1	1.1	1.79	0.614525	4	1	1	1	1	1
46	1	161	1	1	1	0.58	0.74	0.783784	4	0	0	1	0	0
63	1	1523	1	1	1	0.64	1.37	0.467153	1	0	0	0	0	0
58	1	3179	1	1	1	0.69	1.23	0.560976	2	0	0	0	0	0
60	1	402	1	1	1	0.5	1.08	0.462963	1	0	1	0	0	0
56	0	74	1	1	1	0.49	1.1	0.445455	2	0	0	0	0	0
52	1	59	1	1	1	0.82	1.34	0.61194	2	0	1	0	0	0
49	1	1420	1	1	1	0.87	1.55	0.56129	2	1	0	0	1	1
29	1	61	1	1	1	0.73	1.88	0.388298	1	0	0	0	0	0
61	0	25	1	1	1	0.58	1.67	0.347305	6	0	0	1	1	1
41	1	988	1	1	1	0.52	0.84	0.619048	2	0	0	0	1	1
53	0	3451	1	1	1	0.67	0.86	0.77907	2	1	1	1	0	0
40	1	137	1	1	1	0.57	0.95	0.6	2	0	0	0	1	1
50	1	1022	1	1	1	1.11	1.58	0.702532	3	1	1	1	1	1
56	0	172	1	1	1	0.45	1.93	0.233161	2	0	0	0	0	0
40	1	172	1	1	1	0.48	0.79	0.607595	2	0	0	0	1	1
40	0	3850	1	1	1	0.46	0.67	0.686567	2	0	0	0	0	0
60	1	111	1	1	1	1.44	1.73	0.83237	5	1	1	1	1	1
53	1	1217	1	1	1	0.81	1.23	0.658537	6	1	1	0	1	1
50	1	1076	1	1	1	1	1.49	0.671141	3	1	1	1	1	1
67	1	753	1	1	1	2.95	4.12	0.716019	1	1	0	1	1	1
61	0	68	1	1	1	1.03	1.69	0.609467	2	0	0	1	0	0
65	1	158	1	1	1	0.64	1.42	0.450704	4	0	0	0	0	0
69	1	275	1	1	1	0.75	1.01	0.742574	2	0	0	1	0	0
59	1	494	0	1	1	0.74	1.47	0.503401	3	1	1	1	1	1
42	1	82	1	1	1	0.94	2.24	0.419643	2	0	0	0	0	0
58	1	43	1	1	1	0.57	1.18	0.483051	4	0	0	0	0	0
59	1	515	0	1	1	0.83	0.96	0.864583	3	1	1	1	1	1
55	1	1123	1	1	1	0.94	1.41	0.666667	1	1	1	1	1	1
55	1	766	1	1	1	1.22	2.01	0.606965	1	1	1	1	0	0
51	1	1439	1	1	1	0.39	1.31	0.29771	1	0	0	0	0	0
44	1	94	1	1	1	1.81	2.27	0.797357	1	1	0	1	1	1
53	0	3589	1	1	1	0.83	1.29	0.643411	2	1	1	0	1	1
60	1	604	1	1	1	0.62	0.85	0.729412	5	1	1	1	1	1
56	1	2086	1	1	1	0.79	1.15	0.686957	2	1	1	1	1	1
54	0	3619	1	1	1	0.45	1.01	0.445545	2	1	1	1	1	1
69	0	581	1	1	1	2.73	4.83	0.565217	1	1	1	1	1	1
68	1	644	1	1	1	1.56	3.41	0.457478	5	1	1	1	1	1
48	1	82	1	1	1	0.77	1.4	0.55	5	1	1	1	0	0
72	1	171	1	1	1	1.27	1.47	0.863946	1	1	1	1	1	1

## Sheet: Table 3
Final diagnosis	CT/MRI report	US report	US+FNAC	Predicted probability for malignancy by CT/MRI alone	Predicted probability for malignancy by CT/MRI+US	Predicted probability for malignancy by CT/MRI+US+FNAC
1	1	1	1	0.893443	0.933044	0.987738
1	1	1	1	0.893443	0.933044	0.987738
1	1	1	1	0.893443	0.933044	0.987738
1	1	1	1	0.893443	0.933044	0.987738
1	1	1	1	0.893443	0.933044	0.987738
1	1	1	1	0.893443	0.933044	0.987738
1	1	1	1	0.893443	0.933044	0.987738
0	1	1	1	0.893443	0.933044	0.987738
1	1	1	1	0.893443	0.933044	0.987738
1	1	1	1	0.893443	0.933044	0.987738
1	1	1	1	0.893443	0.933044	0.987738
1	1	1	1	0.893443	0.933044	0.987738
1	1	1	1	0.893443	0.933044	0.987738
1	1	1	1	0.893443	0.933044	0.987738
1	1	1	1	0.893443	0.933044	0.987738
1	1	1	1	0.893443	0.933044	0.987738
1	1	1	1	0.893443	0.933044	0.987738
1	1	1	1	0.893443	0.933044	0.987738
1	1	1	1	0.893443	0.933044	0.987738
1	1	1	1	0.893443	0.933044	0.987738
1	1	1	1	0.893443	0.933044	0.987738
1	1	1	1	0.893443	0.933044	0.987738
1	1	1	1	0.893443	0.933044	0.987738
1	1	1	1	0.893443	0.933044	0.987738
1	1	1	1	0.893443	0.933044	0.987738
1	1	1	1	0.893443	0.933044	0.987738
1	1	1	1	0.893443	0.933044	0.987738
1	1	1	1	0.893443	0.933044	0.987738
1	1	1	1	0.893443	0.933044	0.987738
1	1	1	1	0.893443	0.933044	0.987738
1	1	1	1	0.893443	0.933044	0.987738
1	1	1	1	0.893443	0.933044	0.987738
1	1	1	1	0.893443	0.933044	0.987738
1	1	1	1	0.893443	0.933044	0.987738
1	1	1	1	0.893443	0.933044	0.987738
1	1	1	1	0.893443	0.933044	0.987738
1	1	1	1	0.893443	0.933044	0.987738
1	1	1	1	0.893443	0.933044	0.987738
1	1	1	1	0.893443	0.933044	0.987738
1	1	1	1	0.893443	0.933044	0.987738
1	1	1	1	0.893443	0.933044	0.987738
1	1	1	1	0.893443	0.933044	0.987738
1	1	1	1	0.893443	0.933044	0.987738
1	1	1	1	0.893443	0.933044	0.987738
1	1	1	1	0.893443	0.933044	0.987738
1	1	1	1	0.893443	0.933044	0.987738
1	1	1	1	0.893443	0.933044	0.987738
1	1	1	1	0.893443	0.933044	0.987738
1	1	1	1	0.893443	0.933044	0.987738
1	1	1	1	0.893443	0.933044	0.987738
1	1	1	1	0.893443	0.933044	0.987738
1	1	1	1	0.893443	0.933044	0.987738
1	1	1	1	0.893443	0.933044	0.987738
1	1	1	1	0.893443	0.933044	0.987738
1	1	1	1	0.893443	0.933044	0.987738
1	1	1	1	0.893443	0.933044	0.987738
1	1	1	1	0.893443	0.933044	0.987738
1	1	1	1	0.893443	0.933044	0.987738
1	1	1	1	0.893443	0.933044	0.987738
1	1	1	1	0.893443	0.933044	0.987738
1	1	1	1	0.893443	0.933044	0.987738
1	1	1	1	0.893443	0.933044	0.987738
1	1	1	1	0.893443	0.933044	0.987738
1	1	1	1	0.893443	0.933044	0.987738
1	1	1	1	0.893443	0.933044	0.987738
1	1	1	1	0.893443	0.933044	0.987738
1	1	1	1	0.893443	0.933044	0.987738
1	1	1	1	0.893443	0.933044	0.987738
1	1	1	1	0.893443	0.933044	0.987738
1	1	1	1	0.893443	0.933044	0.987738
1	1	1	1	0.893443	0.933044	0.987738
1	1	1	1	0.893443	0.933044	0.987738
1	1	1	1	0.893443	0.933044	0.987738
1	1	1	1	0.893443	0.933044	0.987738
1	1	1	1	0.893443	0.933044	0.987738
1	1	1	1	0.893443	0.933044	0.987738
1	1	1	1	0.893443	0.933044	0.987738
1	1	1	1	0.893443	0.933044	0.987738
1	1	1	1	0.893443	0.933044	0.987738
1	1	1	1	0.893443	0.933044	0.987738
1	1	1	1	0.893443	0.933044	0.987738
1	1	1	1	0.893443	0.933044	0.987738
1	1	1	1	0.893443	0.933044	0.987738
1	1	1	1	0.893443	0.933044	0.987738
1	1	1	1	0.893443	0.933044	0.987738
1	1	1	1	0.893443	0.933044	0.987738
1	1	1	1	0.893443	0.933044	0.987738
1	1	1	1	0.893443	0.933044	0.987738
1	1	1	1	0.893443	0.933044	0.987738
1	1	1	1	0.893443	0.933044	0.987738
1	1	1	1	0.893443	0.933044	0.987738
1	1	1	1	0.893443	0.933044	0.987738
1	1	1	1	0.893443	0.933044	0.987738
1	1	1	1	0.893443	0.933044	0.987738
1	1	1	1	0.893443	0.933044	0.987738
1	1	1	1	0.893443	0.933044	0.987738
1	1	0	1	0.893443	0.530427	0.987738
1	1	0	1	0.893443	0.530427	0.987738
1	1	0	1	0.893443	0.530427	0.987738
1	1	0	1	0.893443	0.530427	0.987738
1	1	0	1	0.893443	0.530427	0.987738
1	0	1	1	0.217687	0.507607	0.730961
1	0	1	1	0.217687	0.507607	0.730961
1	0	1	1	0.217687	0.507607	0.730961
1	0	1	1	0.217687	0.507607	0.730961
1	0	1	1	0.217687	0.507607	0.730961
1	0	1	1	0.217687	0.507607	0.730961
0	0	1	1	0.217687	0.507607	0.730961
1	0	1	1	0.217687	0.507607	0.730961
1	0	1	1	0.217687	0.507607	0.730961
1	0	1	1	0.217687	0.507607	0.730961
1	0	1	1	0.217687	0.507607	0.730961
1	0	1	1	0.217687	0.507607	0.730961
1	0	1	1	0.217687	0.507607	0.730961
0	0	1	1	0.217687	0.507607	0.730961
1	0	1	1	0.217687	0.507607	0.730961
1	0	1	1	0.217687	0.507607	0.730961
1	0	1	1	0.217687	0.507607	0.730961
1	0	1	1	0.217687	0.507607	0.730961
1	0	1	1	0.217687	0.507607	0.730961
1	0	1	1	0.217687	0.507607	0.730961
1	0	1	1	0.217687	0.507607	0.730961
1	0	1	1	0.217687	0.507607	0.730961
0	0	1	1	0.217687	0.507607	0.730961
1	0	1	1	0.217687	0.507607	0.730961
0	0	1	1	0.217687	0.507607	0.730961
1	0	1	1	0.217687	0.507607	0.730961
1	0	1	1	0.217687	0.507607	0.730961
1	0	0	1	0.217687	0.07712	0.730961
0	0	0	1	0.217687	0.07712	0.730961
0	0	0	1	0.217687	0.07712	0.730961
1	0	0	1	0.217687	0.07712	0.730961
0	0	0	1	0.217687	0.07712	0.730961
1	0	0	1	0.217687	0.07712	0.730961
1	0	0	1	0.217687	0.07712	0.730961
1	0	0	1	0.217687	0.07712	0.730961
0	0	0	1	0.217687	0.07712	0.730961
1	0	0	1	0.217687	0.07712	0.730961
0	0	0	1	0.217687	0.07712	0.730961
0	0	0	1	0.217687	0.07712	0.730961
0	0	0	1	0.217687	0.07712	0.730961
0	1	1	0	0.893443	0.933044	0.439926
1	1	1	0	0.893443	0.933044	0.439926
1	1	1	0	0.893443	0.933044	0.439926
1	1	1	0	0.893443	0.933044	0.439926
1	1	1	0	0.893443	0.933044	0.439926
0	1	1	0	0.893443	0.933044	0.439926
0	1	1	0	0.893443	0.933044	0.439926
1	1	1	0	0.893443	0.933044	0.439926
0	1	1	0	0.893443	0.933044	0.439926
1	1	1	0	0.893443	0.933044	0.439926
0	1	1	0	0.893443	0.933044	0.439926
1	1	1	0	0.893443	0.933044	0.439926
1	1	1	0	0.893443	0.933044	0.439926
1	1	1	0	0.893443	0.933044	0.439926
0	1	0	0	0.893443	0.530427	0.439926
0	1	0	0	0.893443	0.530427	0.439926
0	1	0	0	0.893443	0.530427	0.439926
0	1	0	0	0.893443	0.530427	0.439926
0	1	0	0	0.893443	0.530427	0.439926
0	1	0	0	0.893443	0.530427	0.439926
0	1	0	0	0.893443	0.530427	0.439926
0	0	1	0	0.217687	0.507607	0.0258089
0	0	1	0	0.217687	0.507607	0.0258089
0	0	1	0	0.217687	0.507607	0.0258089
0	0	1	0	0.217687	0.507607	0.0258089
0	0	1	0	0.217687	0.507607	0.0258089
0	0	1	0	0.217687	0.507607	0.0258089
0	0	1	0	0.217687	0.507607	0.0258089
0	0	1	0	0.217687	0.507607	0.0258089
0	0	1	0	0.217687	0.507607	0.0258089
0	0	1	0	0.217687	0.507607	0.0258089
0	0	1	0	0.217687	0.507607	0.0258089
0	0	1	0	0.217687	0.507607	0.0258089
0	0	1	0	0.217687	0.507607	0.0258089
0	0	1	0	0.217687	0.507607	0.0258089
0	0	1	0	0.217687	0.507607	0.0258089
0	0	1	0	0.217687	0.507607	0.0258089
0	0	1	0	0.217687	0.507607	0.0258089
0	0	1	0	0.217687	0.507607	0.0258089
0	0	1	0	0.217687	0.507607	0.0258089
0	0	1	0	0.217687	0.507607	0.0258089
0	0	1	0	0.217687	0.507607	0.0258089
0	0	0	0	0.217687	0.07712	0.0258089
1	0	0	0	0.217687	0.07712	0.0258089
0	0	0	0	0.217687	0.07712	0.0258089
0	0	0	0	0.217687	0.07712	0.0258089
0	0	0	0	0.217687	0.07712	0.0258089
0	0	0	0	0.217687	0.07712	0.0258089
0	0	0	0	0.217687	0.07712	0.0258089
0	0	0	0	0.217687	0.07712	0.0258089
0	0	0	0	0.217687	0.07712	0.0258089
0	0	0	0	0.217687	0.07712	0.0258089
0	0	0	0	0.217687	0.07712	0.0258089
0	0	0	0	0.217687	0.07712	0.0258089
0	0	0	0	0.217687	0.07712	0.0258089
0	0	0	0	0.217687	0.07712	0.0258089
0	0	0	0	0.217687	0.07712	0.0258089
0	0	0	0	0.217687	0.07712	0.0258089
0	0	0	0	0.217687	0.07712	0.0258089
0	0	0	0	0.217687	0.07712	0.0258089
0	0	0	0	0.217687	0.07712	0.0258089
0	0	0	0	0.217687	0.07712	0.0258089
0	0	0	0	0.217687	0.07712	0.0258089
0	0	0	0	0.217687	0.07712	0.0258089
0	0	0	0	0.217687	0.07712	0.0258089
0	0	0	0	0.217687	0.07712	0.0258089
0	0	0	0	0.217687	0.07712	0.0258089
0	0	0	0	0.217687	0.07712	0.0258089
1	0	0	0	0.217687	0.07712	0.0258089
0	0	0	0	0.217687	0.07712	0.0258089
0	0	0	0	0.217687	0.07712	0.0258089
0	0	0	0	0.217687	0.07712	0.0258089
0	0	0	0	0.217687	0.07712	0.0258089
0	0	0	0	0.217687	0.07712	0.0258089
0	0	0	0	0.217687	0.07712	0.0258089
0	0	0	0	0.217687	0.07712	0.0258089
0	0	0	0	0.217687	0.07712	0.0258089
0	0	0	0	0.217687	0.07712	0.0258089
0	0	0	0	0.217687	0.07712	0.0258089
0	0	0	0	0.217687	0.07712	0.0258089
0	0	0	0	0.217687	0.07712	0.0258089
0	0	0	0	0.217687	0.07712	0.0258089
0	0	0	0	0.217687	0.07712	0.0258089
0	0	0	0	0.217687	0.07712	0.0258089
0	0	0	0	0.217687	0.07712	0.0258089
0	0	0	0	0.217687	0.07712	0.0258089
0	0	0	0	0.217687	0.07712	0.0258089
0	0	0	0	0.217687	0.07712	0.0258089
1	0	0	0	0.217687	0.07712	0.0258089
0	0	0	0	0.217687	0.07712	0.0258089
0	0	0	0	0.217687	0.07712	0.0258089
0	0	0	0	0.217687	0.07712	0.0258089
0	0	0	0	0.217687	0.07712	0.0258089
0	0	0	0	0.217687	0.07712	0.0258089
0	0	0	0	0.217687	0.07712	0.0258089
0	0	0	0	0.217687	0.07712	0.0258089
0	0	0	0	0.217687	0.07712	0.0258089
0	0	0	0	0.217687	0.07712	0.0258089
0	0	0	0	0.217687	0.07712	0.0258089
0	0	0	0	0.217687	0.07712	0.0258089
0	0	0	0	0.217687	0.07712	0.0258089
0	0	0	0	0.217687	0.07712	0.0258089
0	0	0	0	0.217687	0.07712	0.0258089
0	0	0	0	0.217687	0.07712	0.0258089
0	0	0	0	0.217687	0.07712	0.0258089
0	0	0	0	0.217687	0.07712	0.0258089
0	0	0	0	0.217687	0.07712	0.0258089
0	0	0	0	0.217687	0.07712	0.0258089
0	0	0	0	0.217687	0.07712	0.0258089
0	0	0	0	0.217687	0.07712	0.0258089
0	0	0	0	0.217687	0.07712	0.0258089
0	0	0	0	0.217687	0.07712	0.0258089
0	0	0	0	0.217687	0.07712	0.0258089
0	0	0	0	0.217687	0.07712	0.0258089
0	0	0	0	0.217687	0.07712	0.0258089
0	0	0	0	0.217687	0.07712	0.0258089
0	0	0	0	0.217687	0.07712	0.0258089
0	0	0	0	0.217687	0.07712	0.0258089
0	0	0	0	0.217687	0.07712	0.0258089
0	0	0	0	0.217687	0.07712	0.0258089
0	0	0	0	0.217687	0.07712	0.0258089
0	0	0	0	0.217687	0.07712	0.0258089
0	0	0	0	0.217687	0.07712	0.0258089
0	0	0	0	0.217687	0.07712	0.0258089
0	0	0	0	0.217687	0.07712	0.0258089
0	0	0	0	0.217687	0.07712	0.0258089
0	0	0	0	0.217687	0.07712	0.0258089
0	0	0	0	0.217687	0.07712	0.0258089

## Sheet: Table 4
false negative case by	Age, years	Sex	Duration, days	Short axis, cm	Long axis, cm	S/L ratio	Primary malignancy
0	56	1	505	0.27	0.62	0.435484	2
1	68	1	57	1.15	2.91	0.395189	1
1	41	1	764	1.3	2.16	0.601852	1
1	54	1	323	1.04	1.43	0.727273	5
1	41	1	841	0.46	1.07	0.429907	1
1	71	1	587	0.95	1.66	0.572289	5
1	42	1	294	0.8	0.9	0.888889	2
1	69	1	137	0.71	1.09	0.651376	1
1	73	1	37	1.39	1.97	0.705584	7
1	73	1	86	1.5	2.5	0.6	7
1	57	1	199	1.08	1.54	0.701299	1
1	51	1	2	0.76	1.24	0.612903	1
1	54	1	835	1.226	1.34	0.914925	3
1	58	1	138	1.33	1.91	0.696335	1
0	49	1	893	0.68	1.33	0.511278	2
1	61	0	23	0.7	1.14	0.614035	2
1	60	1	1099	0.59	1.09	0.541284	2
0	62	0	98	0.44	1	0.44	2
1	51	1	1624	0.66	1.07	0.616822	1
1	67	1	350	1.03	1.4	0.735714	1
1	52	1	77	0.59	1.2	0.491667	2
1	53	1	92	0.81	1.13	0.716814	9
1	63	1	85	1.17	1.69	0.692308	3
1	53	1	99	2.12	3.13	0.677316	1
1	51	1	426	0.53	1.03	0.514563	3
1	51	1	518	0.83	1	0.83	3
1	65	1	620	1.3	2.13	0.610329	3
1	59	1	61	0.74	0.92	0.804348	1
1	51	1	632	0.93	1.05	0.885714	3
1	49	1	1420	0.87	1.55	0.56129	2
1	67	1	753	2.95	4.12	0.716019	1
1	44	1	94	1.81	2.27	0.797357	1

## Sheet: code
	0	1	2	3	4	5	6	7	8	9	10
Sex	female	male
MRI or CT	CT	MRI
US	no	yes
FNA	no	yes
Primary malignancy		Oral	NPC	Hypopharynx	oropharynx	Laryngeal	Parotid	Unknown primary neck cancer	Cervical esophageal cancer	Nasal malignant melanoma	Conjunctival cancer
Final diagnosis	benign	malignant
CT/MRI report	benign	malignant
US report	benign	malignant
FNAC report	benign	malignant
US+FNAC	benign	malignant
False negative cases by	CT/MRI+US+FNAC	CT/MRI
